# Supplementary material for: Preterm Infants’ Airway Microbiome: A Scoping Review of the Current Evidence
Source: Nutrients. 2024 Feb 6;16(4):465. doi: 10.3390/nu16040465 (PMC10891673; doi:10.3390/nu16040465)
Supplement: Supplementary file 1 [file nutrients-16-00465-s001.zip]

Archive with 1 entries (1 files):
- nutrients-2789748-supplementary.pdf
